# Supplementary material for: Provision of chlamydia testing, and training of primary health care staff about chlamydia testing, across four European countries
Source: BMC Public Health. 2014 Nov 5;14:1147. doi: 10.1186/1471-2458-14-1147 (PMC4240879; doi:10.1186/1471-2458-14-1147)
Supplement: Supplementary file 1 — Additional file 1: Questionnaire used for study data collection. (XLS 57 KB) [file 12889_2014_7248_MOESM1_ESM.xls]

## Sheet: Definitions
Definitions
(Clinical practice) Guidelines	A written set of systematically developed statements to assist practitioner and patient decisions about appropriate health care for Chlamydia diagnosis and case management
CSW	Commercial sex worker
DIF	Direct immunofluorescence
ELISA	Enzyme-linked immunosorbent assay
GP	General practice or primary care
Home sampling kit for partner	Specimen collection devices, e.g. urine collection pots, vulvo-vaginal swabs, which can be given to sexual partners of index patients to enhance notification
Monitoring	The collection and reporting of data about chlamydia testing or screening activities, which are reported separately from routine surveillance for sexually transmitted infections
MSM	Men having sex with men
NAAT	Nucleic acid amplification test (incl PCR, LCR)
Opportunistic chlamydia testing	Individuals who are attending a health care, or outreach, setting for any reason (not necessarily related to sexual or reproductive health) are offered the opportunity to have a chlamydia screening test.
Partner notification	The process of informing the sex partners of people with sexually transmitted infections of their potential exposure to infection, ensuring their evaluation and/or treatment, and providing advice about preventing future infection. Often used synonymously with Contact tracing. Sometimes used as a term that encompasses both Patient referral and Provider referral, particularly in the USA. See Contac…
Patient referral	A method of partner notification. The index patient accepts full responsibility for informing partner(s) of the possibility of exposure to a sexually transmitted infection and for referring them to the appropriate services. Patient referral includes: enhanced patient referral; minimal patient referral; simple patient referral.
Patient-delivered partner therapy	A form of Expedited partner therapy. Index patients are given medication or prescriptions for their sexual partner(s). See also Accelerated partner therapy
PID	Pelvic inflammatory disease
Provider referral	A method of partner notification where the health professional takes responsibility for confidentially notifying partners of the possibilities of their exposure to a sexually transmitted infection
Screening	A public health service in which members of a defined population, who do not necessarily perceive that they are at risk of, or are already affected by, a disease or its complications, are asked a question or offered a test to identify those individuals who are more likely to be helped than harmed by further tests or treatment to reduce the risk of disease or its complications
Screening programme	A continuing organised service that ensures that screening is delivered at sufficiently regular intervals to a high enough proportion of the target population to achieve defined levels of benefit at the population level, while minimising harm. [Low N. Screening programmes for chlamydial infection: when will we ever learn? BMJ 2007; 334:725-8.]
Simple patient referral	Patient referral when index patients are advised of the need for partner treatment. May include the provision of contact slips or information cards
STI	Sexually transmitted infections
Surveillance	The ongoing systematic collection and analysis of data and the provision of information which leads to action being taken to prevent and control a disease
Systematic chlamydia screening	A population register is used to select the population thought to be at risk, and individuals are invited to have a chlamydia screening test [Holland, W. W., Stewart, S., and Masseria, C. Policy Brief: Screening in Europe. 2006. Copenhagen, European Observatory on Health Systems and Policies.] Also known as population-based screening, register-based screening, call-recall screening, active screen…

## Sheet: Questionnaire
QUESTIONNAIRE USED FOR STUDY DATA COLLECTION
COUNTRY
COMPLETED BY
DATE OF REVISION
DATE OF COMPLETION
DEMOGRAPHY		Region	Country	Comments	References
	Total population (n)
	Female population age 16-24 years (n)
	Male population aged 16-24 years (n)
	The proportion of people aged 16-24 visiting GP
	Timing of first sexual intercourse (most recent information)
	Are there any recent surveys in past 10 years on sexual activity in young people to use in the education sessions?
	(Include any type of sexual activity that puts young people at risk of chlamydia)
	Are there any (recent) surveys on chlamydia prevalence among sexual activity in young people? (please provide references and main results)
GENERAL PRACTICE OR PRIMARY CARE (GP) SERVICE STRUCTURE		Please obtain this information from GP Registration Authority or Minstry of Health
	Number of general practitioner premises/surgeries in each county (registered with the county, etc)
	Please describe the most typical GP practice (single GP; group GP; number of nurses per GP working; other personnell?)
	Will nurses need to be invited to the training
	Is provision of STI incl chlamydia care routine for GPs
	Is provision of Reproductive health (incl contraception) routine for GPs
	Is provision of HIV care routine for GPs
GP EDUCATION STRUCTURE		Please obtain this information from a GP training body
Graduate (GP residency)
	Duration of GP residence training (years)
	Is STI training mandatory for GPs
	Is Reproductive health (incl contraception) training mandatory for GPs
	Is HIV training mandatory for GPs
Post graduate (CME)
	What STI GP post graduate education is available
	Are there any Stakeholders involved in accreditation of post graduate courses and if so which?
	Which stakeholders are involved in endorsement or badging of STI courses
CHLAMYDIA CARE ACROSS ALL SPECIALITIES
	Does your country have written guidelines or recommendations about Chlamydia diagnosis and case management?
	YES/NO
	Who produced these
	When those were last updated/developed
	YEAR
	Please provide a copy of the most recent guideline
	Does your country have written guidelines or recommendations about Chlamydia diagnosis and case management specifically for GPs?
	YES/NO
	When those were last updated/developed
	YEAR
	Please provide a copy of the most recent guideline
	Does the guideline cover ….? (Mark all that apply)
	Who to test
	Diagnostic tests
	How to make offer
	Which consultations to offer it in
	Antibiotic treatment
	Partner management
	Follow up
	Reporting of cases
	Counselling
	YES/NO
	Which groups of asymptomatic patients should be tested? (Tick all that apply: yes / no)
	Young people
	MSM
	CSW
	Migrant population
	Other; specify
	Is a repeat test recommended for patients with a positive Chlamydia test?
	YES/NO
	If Yes, is this test repeated (after a positive test) for …? (Tick all that apply: yes / no)
	Conformation of the positive test
	Test for cure
	Testing for reinfection
	Is additional testing i.e. for other STI or HIV recommended for those with positive Chlamydia test?
	YES/NO
	If Yes, specify.
	Is partner notification recommended?
	YES/NO
	If Yes, does the guideline suggest specific methods to assist with partner notification? (Tick all that apply: yes / no)
	Patient delivered partner therapy
	Home sampling kit for partner
	Simple patient referral
	Provider referral
	Other (Please specify ...)
	To which settings could someone go to have a Chlamydia test? (Tick all that apply: yes / no)
	General practitioner or family physician
	STI/genitourinary/dermato-venereology clinics
	Gynaecologist
	Urologist
	Family planning/contraception clinic
	Internal medicine specialist
	Accident and Emergency department
	Pharmacist, or other over-the-counter sales
	Internet-based test with home-sampling from medical service
	Internet-based testing with home-sampling from commercial service
	Other (Please specify ...)
	Which of the settings listed in the previous question would be the main site to go to have a Chlamydia test for ...?
	women
	men
	Are there differences in guidance / for testing of male and female patients?
	If yes, please specify
CHLAMYDIA MANAGEMENT IN GP PRACTICE
	To your best knowledge, what percentage of GP services (routinely) perform testing for genital Chlamydia trachomatis infection? [in the region? in the country?
	< 10%
	10-24%,
	25-49%,
	50-75%,
	75%+
	Who publishes that information?
	What specimens do GP usually use for diagnosis – urine, self-taken vaginal swabs, endocervial swabs
	For men
	For women
	What specimens do GP usually use for symptomatic patients – urine, self-taken vaginal swabs, endocervial swabs
	For men
	For women
	What specimens do GP usually use for screening – urine, self-taken vaginal swabs, endocervial swabs
	For men
	For women
CHLAMYDIA SCREENING
	Does your country have a Chlamydia screening program?
	YES/NO
	Please provide a copy of the most recent recommendations for screening
	Please describe format and operation of the screening program or screening activity
	(See the opportunistic and systematic screening Definitions)
	Are there targets for screening 1000 population?
	YES/NO
	If yes, please specify target population for screening
	If yes, please specify institutions/organizations/specialists responsible for screening
	Are there targets for testing /1000 population?
	YES/NO
	Are there targets for numbers of chlamydia infections diagnosed per year?
	YES/NO
LABORATORY DIAGNOSIS OF CHLAMYDIA INFECTIONS IN GP/FM SETTINGS
	What is the most commonly used method for Chlamydia diagnosis in GP/FM settings?
	NAAT
	ELISA
	DIF
	Chlamydia culture
	Please provide the current Chlamydia testing rates by GP practices in each partner country
	Please provide the data for March to December 2013
	Please use the best available data
PAYMENT FOR CHLAMYDIA AND STI CARE IN GP/FM SETTINGS		specify by region where appropriate
	Are the costs of ... covered or reimbursed to patient? (No/Yes, completely/Yes, partially)
	consultation
	testing
	treatment
	Are the costs of ... costs covered or reimbursed to the GP service? (No/Yes, completely/Yes, partially)
	consultation
	testing
	counselling
	partner notification
SURVEILLANCE AND MONITORING OF CHLAMYDIA TESTS AND DIAGNOSES
	In your country, are national surveillance data for Chlamydia routinely reported and published?
	YES/NO
	Please provide a copy of the most recent report
	How are Chlamydia surveillance (see Definition) of Chlamydia diagnoses reported in your country?
	No system for reporting Chlamydia diagnoses to public health authorities
	Chlamydia diagnoses reported from all settings in which they are diagnosed, and reporting is compulsory by law, decree, or regulation
	Chlamydia diagnoses reported from all settings in which they are diagnosed, and reporting is optional
	Chlamydia diagnoses reported from selected settings for routine surveillance purposes
	Chlamydia data reported from selected settings to monitor screening activities separately from routine STI surveillance
	Else, specify ………………….
	Do the data about Chlamydia…?
	Record positive cases only
	Record both positive cases and the number of tests
	Else, specify
	Is monitoring (see Definition) of Chlamydia diagnoses carried in your country?
	YES/NO
	If Yes, please specify
	Does your country collect routine data on clinical complications that can be caused by Chlamydia?
	YES/NO
	Does your country report data about clinical complications as part of surveillance?
	YES/NO
	Which complications are included? (Tick all that apply: yes / no)
	Pelvic inflammatory disease
	Infertility
	Ectopic pregnancy
	Epididymitis
	Are data on partner notification collected for surveillance and monitoring purposes?
	YES/NO
	Please list settings from which Chlamydia cases are reported for surveillance & monitoring? (Tick all that apply: yes / no)
	General practitioner or family physician
	STI/GUM/dermato-venereology clinics
	Gynaecologist
	Urologist
	Family planning/contraception clinic
	Internal medicine specialist
	Accident and Emergency department
	Laboratories
	Else, specify ………..
	To your best knowledge (please reference) what is the approximate percentage of your country’s total of Chlamydia cases originate from:
	General practitioner or family physician
	STI/GUM/dermato-venereology clinics
	Gynaecologist
	Urologist
	Family planning/contraception clinic
	Internal medicine specialist
	Accident and Emergency department
	Laboratories
	Else, specify ………..
	How are Chlamydia surveillance and monitoring (see definitions) reported by the general practice or primary care settings in your country?
	Please describe
	Do general practice or primary care settings collect routine data on clinical complications that can be caused by Chlamydia?
	YES/NO
	If Yes, which complications are included?
	PID
	Ectopic pregnancy
	Infertility
	Epididymitis
CULTURAL ATTITUDES TO CHLAMYDIA TESTING IN GP/FM SETTINGS
	Barriers
	Are there any reserach publications covering the barriers to chlamydia testing in primary care in your country
	Please give details that could be used in the powerpoint education session
	Facilitators
	Are there any research publications covering the facilitators to chlamydia testing in primary care in your country
	Please give details that could be used in the powerpoint education session
EDUCATION OF THE PUBLIC
CHLAMYDIA	Has your country/county had any public awareness programmes around Chlamydia in the past 5 years? (yes / no)
	Radio
	TV
	Outdoor media
	Schools
	Web-based
	Else? Specify …
	Please provide details or links if available
SEXUAL HEALTH	Has your country/county had any public awareness programmes around sexual health in the past 5 years? (yes / no)
	Radio
	TV
	Schools
	Outdoor media
	Web-based
	Else? Specify …
	Please provide links if available
HIV	Has your country/county had any public awareness programmes around HIV in the past 5 years? (yes / no)
	Radio
	TV
	Schools
	Outdoor media
	Web-based
	Else? Specify …
	Please provide links if available
PLEASE INDICATE THE STRENGHTS AND WEAKNESSES OF THE CHLAMYDIA CARE AND CONTROL ACTIVITIES IN THE GP/FM SETTINGS IN YOUR COUNTRY
Hocking JS 2008: http://www.ncbi.nlm.nih.gov/pmc/articles/PMC2629772/
	The implementation of primary prevention activities (health promotion/education, etc) of STI in general, with specific attention for Chlamydia, is:
	strong / adequate, but could be improved / basic/ not done
	Please explain in more detail
	The current practice of diagnostics and case management of Chlamydia and partner notification (contact tracing) in my country are:
	strong / adequate, but could be improved / basic/ not done
	Please explain in more detail
	Opportunistic screening of asymptomatic individuals from specific groups at risk of Chlamydia in my country is:
	standard practice / available, but limited / infrequent and difficult to access / not done
	Please explain in more detail
	An organised Chlamydia screening programme (offering testing to asymptomatic people from a defined target-population) in my country is:
	well-established and implemented / done, but not implemented in an organised programme planned / in development / not done
	Please explain in more detail
